# Supplementary material for: Immune Cells Localize to Sites of Corneal Erosions in C57BL/6 Mice
Source: Biomolecules. 2023 Jun 29;13(7):1059. doi: 10.3390/biom13071059 (PMC10377654; doi:10.3390/biom13071059)
Supplement: Supplementary file 1 [file biomolecules-13-01059-s001.zip]

Archive with 1 entries (1 files):
- biomolecules-2440116-supplementary.pdf
